# Supplementary material for: A Cross-Sectional Study on the Occurrence of the Intestinal Protist, Dientamoeba fragilis, in the Gut-Healthy Volunteers and Their Animals
Source: Int J Mol Sci. 2022 Dec 6;23(23):15407. doi: 10.3390/ijms232315407 (PMC9737029; doi:10.3390/ijms232315407)
Supplement: Supplementary file 1 [file ijms-23-15407-s001.zip]

Archive with 1 entries (1 files):
- ijms-1997711-supplementary.pdf
